# Supplementary material for: Detection of Polonium-210 in Environmental, Biological and Food Samples: A Review
Source: Molecules. 2023 Aug 27;28(17):6268. doi: 10.3390/molecules28176268 (PMC10488615; doi:10.3390/molecules28176268)
Supplement: Supplementary file 1 [file molecules-28-06268-s001.zip]

Archive with 1 entries (1 files):
- molecules-2576473-SI.pdf
